# Supplementary material for: Gold Nanoclusters Grown on MoS2 Nanosheets by Pulsed Laser Deposition: An Enhanced Hydrogen Evolution Reaction
Source: Molecules. 2021 Dec 11;26(24):7503. doi: 10.3390/molecules26247503 (PMC8706364; doi:10.3390/molecules26247503)
Supplement: Supplementary file 1 [file molecules-26-07503-s001.zip]

Archive with 1 entries (1 files):
- molecules-1490670-supplementary.pdf
